# Supplementary material for: The concept, intention, and evaluation of the term treatment-refractory meningioma
Source: J Neurooncol. 2025 Aug 4;175(2):599–610. doi: 10.1007/s11060-025-05154-2 (PMC12420741; doi:10.1007/s11060-025-05154-2)
Supplement: Supplementary file 3 — Supplementary Material 3 [file 11060_2025_5154_MOESM3_ESM.csv]

WHO.grade	WHO.class	event	event.time	EOR	age	sex	rad.dose	os	dead
3	2016	1	56,71	GTR	69	m	0	167,29	0
3	2016	1	13,2	STR	48	f	0	42,6	0
3	2016	1	18	GTR	53	f	0	67,6	0
3	2016	1	10,8	STR	69	m	59,4	38,7	1
3	2016	1	7,2	GTR	72	f	0	20	1
3	2016	1	58,8	GTR	64	m	0	131,3	1
3	2016	1	18	GTR	80	f	0	21	1
3	2016	1	182,4	GTR	34	m	0	258,7	0
3	2016	1	20,4	STR	53	f	54	78,6	0
3	2016	0	18,7	STR	25	f	59,4	18,7	0
3	2016	1	2	GTR	69	f	0	16	0
3	2007	1	8,867	GTR	48	m	0	8,867	1
3	2007	1	1,567	GTR	74	f	0	1,567	1
3	2007	1	22,4	STR	77	f	0	34	0
3	2007	2	2,967	GTR	80	f	0	2,967	1
3	2007	2	7	GTR	67	m	0	7	1
3	2007	0	79	GTR	56	m	0	79	0
3	2007	0	143	GTR	59	f	0	143	0
3	2007	0	83	GTR	34	m	0	83	0
3	2007	1	4	GTR	62	m	0	5	1
3	2007	0	29,2	GTR	35	f	0	29,2	0
3	2007	1	6	GTR	56	m	59,4	10,3	0
3	2007	2	0,7	GTR	57	f	0	0,7	1
3	2007	0	3,1	GTR	63	m	54	3,1	0
3	2007	0	5,9	GTR	51	m	60	5,9	0
3	2007	0	17,1	GTR	53	m	59,4	17,1	0
3	2007	1	11	GTR	57	m	54	177	1
3	2016	1	9	GTR	43	f	0	24	1
3	2016	1	9,99	GTR	63	f	0	17,81	1
3	2016	1	18,17	GTR	87	f	0	42,71	1
3	2016	2	0,69	GTR	71	m	0	0,69	1
3	2016	1	0,23	GTR	31	m	0	1,71	1
3	2016	1	105,16	GTR	58	m	60	200,78	1
3	2016	1	35,81	GTR	37	f	0	174	0
3	2016	1	43	STR	30	f	0	50,5	1
3	2016	1	3,15	STR	81	m	59,4	15,08	1
3	2016	1	9	STR	72	f	59,4	20,44	1
3	2016	1	15,05	GTR	71	m	0	18,3	1
3	2016	1	29,6	GTR	67	m	0	80,36	1
3	2016	1	43,79	GTR	72	m	60	86,34	1
3	2016	1	7,79	GTR	70	f	0	116,6	0
3	2016	1	5,78	GTR	56	f	60	51,94	1
3	2016	1	22,7	GTR	63	m	60	32,03	1
3	2016	1	23,59	GTR	61	f	60	79,08	1
3	2016	1	12,68	GTR	77	f	60	19,98	1
3	2016	1	46,65	GTR	58	f	60	98,53	0
3	2016	1	45,37	GTR	46	f	0	97,94	0
3	2016	2	6,67	GTR	51	m	60	6,67	1
3	2016	1	11,37	GTR	60	f	60	17,58	1
3	2016	1	69,02	GTR	67	m	60	72,91	0
3	2016	0	105,3	GTR	57	f	0	105,3	0
3	2016	1	7,85	STR	55	f	60	86,7	0
3	2016	2	0,49	GTR	70	m	0	0,49	1
3	2016	2	0,53	GTR	69	f	0	0,53	1
3	2016	1	46,45	GTR	38	f	60	53,49	1
3	2016	2	0,26	STR	32	m	0	0,26	1
3	2016	1	7,65	GTR	74	m	60	13,4	1
3	2016	0	38,37	GTR	73	f	60	38,37	0
3	2016	1	32,65	GTR	58	f	60	36,57	0
3	2016	0	31,21	GTR	61	m	60	31,21	0
3	2016	1	4,5	GTR	84	f	0	7,69	1
3	2016	1	5,12	GTR	72	m	0	12,29	1
3	2016	0	19,55	GTR	57	m	60	19,55	0
3	2016	1	13,11	STR	60	m	60	17,81	1
3	2016	1	15,83	GTR	70	m	0	38,28	0
3	2007	2	32,7	GTR	66	m	0	32,7	1
3	2007	1	93,8	GTR	61	f	0	188,1	0
3	2007	0	69,7	GTR	44	m	0	69,7	0
3	2007	1	8,5	GTR	47	m	0	139,9	0
3	2016	0	80,9	GTR	62	f	60	80,9	0
3	2016	1	52,1	GTR	76	f	0	74,1	0
3	2016	1	16,4	GTR	73	m	60	22,6	1
3	2016	0	81,9	STR	48	m	60	81,9	0
3	2016	1	102,5	STR	42	m	60	122,5	0
3	2016	1	56,2	GTR	52	f	60	116,8	0
3	2016	2	16,1	GTR	75	m	60	16,1	1
3	2007	2	51	STR	72	f	0	51	1
3	2007	1	4,03	GTR	67	m	60	34,47	1
3	2007	2	19,87	GTR	78	f	0	19,87	1
3	2007	2	18,8	GTR	70	m	59,4	18,8	1
3	2007	1	39,73	GTR	51	f	0	193,13	0
3	2007	1	60,2	STR	65	f	50,4	66,4	1
3	2007	1	25,8	GTR	78	m	0	38,57	1
3	2007	0	101,1	GTR	68	f	0	101,1	0
3	2007	1	20,77	GTR	52	f	59,4	51,7	1
3	2007	1	54,9	STR	61	m	63	56,17	1
3	2007	2	90,43	GTR	72	f	59,4	90,43	1
3	2007	0	203,2	STR	50	f	59,4	203,2	0
3	2007	1	5,7	STR	51	m	0	10,1	1
3	2007	0	154,5	GTR	31	f	64	154,5	0
3	2007	0	90,93	GTR	31	m	60	90,93	0
3	2007	0	158,63	GTR	40	f	59,4	158,63	0
3	2007	0	158,47	GTR	46	m	64	158,47	0
3	2007	1	79,27	GTR	65	f	59,4	92,83	0
3	2007	1	11,47	GTR	57	m	0	93,23	1
3	2007	0	131,37	STR	59	f	50	131,37	0
3	2007	1	6,93	STR	57	f	0	41,67	1
3	2007	0	85,2	GTR	53	f	59,4	85,2	0
3	2007	2	10,03	GTR	67	m	59,4	10,03	1
3	2007	0	76,57	GTR	52	f	60	76,57	0
3	2007	0	61,3	GTR	55	m	60	61,3	0
3	2007	0	62,33	GTR	30	m	60	62,33	0
